# Supplementary material for: The MTT Assay: Utility, Limitations, Pitfalls, and Interpretation in Bulk and Single-Cell Analysis
Source: Int J Mol Sci. 2021 Nov 26;22(23):12827. doi: 10.3390/ijms222312827 (PMC8657538; doi:10.3390/ijms222312827)
Supplement: Supplementary file 1 [file ijms-22-12827-s001.zip]

Archive with 1 entries (1 files):
- ijms-1443072-supplementary.pdf
